# Supplementary material for: Combined use of pritelivir with acyclovir or foscarnet suppresses evolution of HSV-1 drug resistance
Source: Virus Evol. 2024 Nov 23;10(1):veae101. doi: 10.1093/ve/veae101 (PMC11665824; doi:10.1093/ve/veae101)
Supplement: veae101_Supp [file veae101_supp.zip]

Archive with 1 entries (1 files):
- Supplementary material - PTV paper.docx
